# Supplementary material for: Missing Heritability in Albinism: Deep Characterization of a Hungarian Albinism Cohort Raises the Possibility of the Digenic Genetic Background of the Disease
Source: Int J Mol Sci. 2024 Jan 20;25(2):1271. doi: 10.3390/ijms25021271 (PMC10817051; doi:10.3390/ijms25021271)
Supplement: Supplementary file 1 [file ijms-25-01271-s001.zip]

Archive with 1 entries (1 files):
- ijms-2739744-supplementary.pdf
